# Supplementary material for: MicroRNA paraffin-based studies in osteosarcoma reveal reproducible independent prognostic profiles at 14q32
Source: Genome Med. 2013 Jan 22;5(1):2. doi: 10.1186/gm406 (PMC3706900; doi:10.1186/gm406)
Supplement: Additional file 1 — Table S1: Detailed clinical characteristics of cohort. Chemosensitivity-based prognosis in this table is based on chemotherapy-induced tumor necrosis of higher than 80%. Additional relevant clinical characteristics for the cohort are also provided. An asterisk indicates that a paired, post-chemotherapy specimen also exists for this patient. [file gm406-S1.XLS]

## Sheet: Table S1
Patient ID	Sex	Age	Site	Chemotherapy Response	Chemosensitivity	Metastatic at Diagnosis	Recurrence	Site of First Recurrence	Death	Pre-op Chemotherapy	Post-op Chemotherapy	Assays Performed			Chemotherapy
1	M	6	R prox humerus	>95% necrosis	Favorable	N	N		N	MAP	MAP + BCD	miRNA DASL			MAP 2 pre-surgery, 3 post
2	F	13	R distal femur	>95% necrosis	Favorable	N	N		N	MAI	MAPI + MTPPE	miRNA DASL			MAP 2 pre-surgery, 3 post
4	F	14	R prox tibia	95% necrosis	Favorable	N	N		N	MAI	MAPI	miRNA DASL			MAP 2 pre-surgery, 3 post
5	F	15	R thigh	>98% necrosis	Favorable	N	N		N	MAP	MAP + BCD	miRNA DASL			MAP 2 pre-surgery, 3 post
6	F	13	R deltiod	95% necrosis	Favorable	Y	N		N	MAPIE	MAP	miRNA DASL			MAP 2 pre-surgery, 3 post
7*	M	4	L distal femur	60% necrosis	Unfavorable	Y	Y	Lung	Y	MAPIE	MAP	miRNA and mRNA DASL			MAP 2 pre-surgery, 3 post
9	M	11	L prox humerus	>90% necrosis	Favorable	N	Y	Rib cage and tibia	N	MAP	unk	miRNA and mRNA DASL			MAP 2 pre-surgery, 3 post
10	F	4	R prox tibia	94% necrosis	Favorable	Y	N		N	MAP and herceptin	MAPIE and herceptin	miRNA and mRNA DASL			MAP 2 pre-surgery, 3 post
11	M	5	L distal femur	>99% necrosis	Favorable	N	N		N	MAP	MAP	miRNA and mRNA DASL			MAP 2 pre-surgery, 3 post
12	M	13	L humerus	90-95% necrosis	Favorable	N	Y	Rib	N	unk	unk	miRNA and mRNA DASL			MAP 2 pre-surgery, 3 post
13	F	12	L distal femur	98% necrosis	Favorable	N	N		N	MAP	MAP + BCD	miRNA and mRNA DASL			MAP 2 pre-surgery, 3 post
14*	M	16	R distal femur	60-70% necrosis	Unfavorable	N	N		N	MAP	MAP + MTT-PE	miRNA and mRNA DASL			MAP 2 pre-surgery, 3 post
15	F	11	R prox tibia	70% necrosis	Unfavorable	N	N		N	MAP	MAP	miRNA DASL			MAP 2 pre-surgery, 3 post
16*	M	12	L temporal	50% necrosis	Unfavorable	N	Y	Left temporal area (local)	Y	MAP	MAP + BCD	miRNA and mRNA DASL			MAP 2 pre-surgery, 3 post
17*	F	10	R mandible	10-20% necrosis	Unfavorable	N	N		N	MAP	MAP	miRNA and mRNA DASL			MAP 2 pre-surgery, 3 post
18*	F	7	R prox humerus	70% necrosis	Unfavorable	N	Y	Lungs	N	MAPIE	IE	miRNA and mRNA DASL			MAP 2 pre-surgery, 3 post
19*	F	16	L prox humerus	80% necrosis	Unfavorable	N	N		N	MAP	MAP	miRNA and mRNA DASL			MAP 2 pre-surgery, 3 post
20*	M	13	R distal femur	70% necrosis	Unfavorable	Y	Y	Lungs	Y	MAPIE	MAPIE	miRNA and mRNA DASL			MAP 2 pre-surgery, 3 post
21	F	5	L prox femur	80% necrosis	Unfavorable	N	N		N	MAP	MAP	miRNA DASL			MAP 2 pre-surgery, 3 post
22	F	11	R distal femur	80-90% necrosis	Favorable	N	N		N	MAP	MA	miRNA DASL			MAP 2 pre-surgery, 3 post
23	M	16	R prox tibia	85% necrosis	Favorable	N	N		N	MAP	MAP + MTT-PE	miRNA DASL			MAP 2 pre-surgery, 3 post
24*	F	11	L prox humerus	30% necrosis	Unfavorable	N	N		N	MAP	MAP + BCD	miRNA DASL			MAP 2 pre-surgery, 3 post
25	M	12	L disal femur	20% necrosis	Unfavorable	N	N		N	MAP	MAP + MTPPE	miRNA and mRNA DASL			MAP 2 pre-surgery, 3 post
26*	F	11	L prox femur	40% necrosis	Unfavorable	N	Y	Lungs	N	MAP	MPIE	miRNA and mRNA DASL			MAP 2 pre-surgery, 3 post
27	M	12	R distal femur	100% necrosis	Favorable	N	N		N	MAP	MAP	miRNA DASL			MAP 2 pre-surgery, 3 post
28*	F	9	L distal femur	30% necrosis	Unfavorable	N	N		N	unk	unk	miRNA and mRNA DASL			MAP 2 pre-surgery, 3 post
29	F	15	L prox tibia	85-90% necrosis	Favorable	N	N		N	MAI	MAPI	miRNA DASL			MAP 2 pre-surgery, 3 post
30	F	14	R distal femur	0% necrosis	Unfavorable	N	Y	Right femur and thigh	Y	MAPIE	APIE	miRNA DASL			MAP 2 pre-surgery, 3 post
31	F	13	L prox tibia	>99% necrosis	Favorable	N	N		N	MAP	MAP	miRNA and mRNA DASL			MAP 2 pre-surgery, 3 post
32	M	8	L distal femur	30% necrosis	Unfavorable	N	N		N	MAPIE	MAP	miRNA DASL			MAP 2 pre-surgery, 3 post
33*	F	9	R distal femur	40% necrosis	Unfavorable	N	Y	Local	N	MAPI	MAPIE	miRNA and mRNA DASL			MAP 2 pre-surgery, 3 post
34*	F	15	L distal femur	60-70% necrosis	Unfavorable	N	N		N	MAP	MAPIE	miRNA and mRNA DASL			MAP 2 pre-surgery, 3 post
35	F	4	L distal femur	>95% necrosis	Favorable	N	N		N	MAP	MAP + BCD	miRNA and mRNA DASL			MAP 2 pre-surgery, 3 post
36*	F	23	R humerus	>80% necrosis	Favorable	Y	Y	Lungs	N	unk	MAPIE	miRNA and mRNA DASL			MAP 2 pre-surgery, 3 post
37	M	8	L femur	>95% necrosis	Favorable	N	N		N	MAP	MAP	miRNA and mRNA DASL			MAP 2 pre-surgery, 3 post
38	F	11	R prox humerus	20-25% necrosis	Unfavorable	N	Y	Lungs	Y	unk	MAPIE	miRNA and mRNA DASL			MAP 2 pre-surgery, 3 post
39	M	8	L distal femur	80-90% necrosis	Favorable	N	N		N	MAP	MAPIE	miRNA DASL			MAP 2 pre-surgery, 3 post
40	M	16	R distal femur	>95% necrosis	Favorable	N	N		N	MAP	MAP	miRNA and mRNA DASL			MAP 2 pre-surgery, 3 post
41	M	5	L mandible	>99% necrosis	Favorable	N	N		N	unk	unk	miRNA and mRNA DASL			MAP 2 pre-surgery, 3 post
42	F	4	R distal femur	90-95% necrosis	Favorable	N	N		N	AP	MAP + BCD	miRNA DASL			MAP 2 pre-surgery, 3 post
43	M	13	L prox tibia	>90% necrosis	Favorable	Y	N		N	MAPIE	MAPIE	miRNA and mRNA DASL			MAP 2 pre-surgery, 3 post
44	F	13	L distal femur	50-60% necrosis	Unfavorable	N	Y	Lungs	Y	MAP	MAP + BCD	miRNA DASL			MAP 2 pre-surgery, 3 post
45	F	9	R distal femur	98% necrosis	Favorable	N	N		N	MAP	MAP + BCD	miRNA and mRNA DASL			MAP 2 pre-surgery, 3 post
46	M	10	R femur	>95% necrosis	Favorable	N	Y	Right tibia	N	MAP	MAP + BCD	miRNA and mRNA DASL			MAP 2 pre-surgery, 3 post
47	F	3	L distal femur	>90% necrosis	Favorable	N	N		N	MAP	MAP	miRNA DASL			MAP 2 pre-surgery, 3 post
48*	F	7	L distal femur	50% necrosis	Unfavorable	Y	Y	Sacrum	Y	MAPIE	MAPIE	miRNA and mRNA DASL			MAP 2 pre-surgery, 3 post
49	M	15	R humerus	>90% necrosis	Favorable	N	Y	Ribs and Lung	Y	MAP	MAP + BCD	miRNA DASL			MAP 2 pre-surgery, 3 post
50*	M	11	L distal femur	20% necrosis	Unfavorable	Y	Y	Lungs	Y	MAPIE	MAPIE	miRNA and mRNA DASL			MAP 2 pre-surgery, 3 post
51*	F	9	L scapula	50% necrosis	Unfavorable	N	Y	Lungs	Y	MAPI	MAPIE	miRNA and mRNA DASL			MAP 2 pre-surgery, 3 post
52*	M	13	R thigh	20% necrosis	Unfavorable	Y	Y	Lungs	N	unk	unk	miRNA and mRNA DASL			MAP 2 pre-surgery, 3 post
53*	M	13	L tibia	50% necrosis	Unfavorable	N	N		N	MAP	MAP	miRNA and mRNA DASL			MAP 2 pre-surgery, 3 post
54	F	8	L distal femur	>95% necrosis	Favorable	N	N		N	MAI	MAPI	miRNA DASL			MAP 2 pre-surgery, 3 post
55	F	9	L prox femur	85% necrosis	Favorable	Y	Y	Lungs	N	IE	None	miRNA DASL			MAP 2 pre-surgery, 3 post
56	M	15	R distal femur	80% necrosis	Unfavorable	N	N		N	MAP	MAP	miRNA DASL			MAP 2 pre-surgery, 3 post
57*	M	17	L femur	75-80% necrosis	Unfavorable	N	Y	Lungs	N	MAP	MAP	miRNA and mRNA DASL			MAP 2 pre-surgery, 3 post
58*	M	9	L distal femur	40% necrosis	Unfavorable	N	N		N	MAP	MAP	miRNA and mRNA DASL			MAP 2 pre-surgery, 3 post
59*	F	12	Distal femur	80% necrosis	Unfavorable	N	N		Y	MAP	MAP + BCD	miRNA DASL			MAP 2 pre-surgery, 3 post
60	M	23	L femur	90-95% necrosis	Favorable	N	N		N	MAP	None	miRNA DASL			MAP 2 pre-surgery, 3 post
61	M	19	L tibia	90-95% necrosis	Favorable	N	N		N	MAP	MAP	miRNA DASL			MAP 2 pre-surgery, 3 post
62	M	17	R tibia	90-95% necrosis	Favorable	N	N		N	MAP	MAP	miRNA DASL			MAP 2 pre-surgery, 3 post
63*	F	33	L tibia	5% necrosis	Unfavorable	N	Y	Lungs	Y	AP	5 courses: Adriamycin/dexrazoxane x3 days, cisplatin on 1st day	miRNA and mRNA DASL			AP 2 pre-surgery, 5 post
64*	F	59	R femur	20-25% necrosis	Unfavorable	N	N		N	AP	3 courses: Cisplatin/Adriamycin	miRNA DASL			AP 2 pre-surgery, 3 post
65*	F	27	R femur	50% necrosis	Unfavorable	N	Y	Lungs	N	MAP	MAP	miRNA DASL			MAP 2 pre-surgery, 3 post
66*	M	25	R femur	20% necrosis	Unfavorable	Y	Y	Lungs	Y	MAP	IE	miRNA and mRNA DASL			MAP 2 pre-surgery, 3 post IE
67*	M	71	L femur	50% necrosis	Unfavorable	N	N		N	AP	None	miRNA and mRNA DASL			AP 2 pre-surgery
