# Supplementary material for: MicroRNA paraffin-based studies in osteosarcoma reveal reproducible independent prognostic profiles at 14q32
Source: Genome Med. 2013 Jan 22;5(1):2. doi: 10.1186/gm406 (PMC3706900; doi:10.1186/gm406)
Supplement: Additional file 4 — Script S2. Average Chemoresponse Prediction Script. The R script used to run chemotherapy response prediction analysis using the average univariate prediction method described in the methods. [file gm406-S4.R]

##source("AP method script.R")
library(Design)

##Read data
mydata <- read.csv("VSTQuantBiopsy33Var_2CATS_Names_NecrosisData.csv")
attach(mydata)

##Generate objects corresponding to a matrix of miRNA expression and the patient category
mydata <- mydata[,1:10]
mydemo <- mydata[,c(1,2,3)]
mydata2 <- as.matrix(mydata[,-c(1,2,3)])

##Generate n random subsets of p percent of the total samples
n <- 500
p <- 0.9

##Generates matrix with numbers 1-65 then makes a dataframe which corresponds to this matrix
##Last command gives the samples NOT in the intersection of the random sample and the matrix containing all sample numbers
myint <- as.matrix(1:65)
my_frame <- data.frame(Sample=myint)

##NOTE for a different proportion of test/training sets may need to change "ceiling" argument
rs <- lapply(1:n, function(x,y,z) {return(as.matrix(sample(1:y,ceiling(y*z), replace=FALSE)))}, y=nrow(mydata2), z=p)
rt <- lapply(1:n, function(x) {return(as.matrix(my_frame[!(my_frame$Sample %in% rs[[x]]),]))})

##Perform ordinal logistic regression on miRNAs 1:i, adding one more miRNA to the model with each iteration
numcorrect <- c(1:n); numcorrect[1:n] <- 0
percentcorrect <- c(1:n)
summary <- as.data.frame(matrix(0,n*as.integer((1-p)*65,0),6))
names(summary) <- list("Iteration", "Sample ID", "Necrosis", "Category", "Predicted Category", "Correct")

for (j in 1:n) {

	##Set up the outcome variable, initial matrix of miRNA expression data, and run logistic regression function				
	x <- mydata2[rs[[j]],]
	##Define number of miRNAs to be used in prediction as variable gg
	gg <- 2
	y <- factor(mydemo[rs[[j]],"Category"],levels=1:2, ordered=TRUE)	
	mydata3 <- mydata2
	predictions <- matrix(0,(65-nrow(x)),gg)

	for (i in 1:gg) {

		x <- mydata2[rs[[j]],]
		ddist <- datadist(mydata[rs[[j]],])
		options(datadist='ddist')
		ologit <- lrm(y ~ x[,i], na.action=na.pass)

		##Generate an object corresponding to the test set in the original data
		x <- mydata3[rt[[j]], ,drop=FALSE]
		ddist <- datadist(mydata[rt[[j]],(i+3)])
		options(datadist='ddist')

		testset <- data.frame(mydata[rt[[j]],(i+3),drop=FALSE])
		testset$predicted <- predict(ologit, newdata=testset, type="fitted.ind")
		testsetpredictions <- data.frame(testset[,ncol(testset)])

		predictions[,i] <- apply(testsetpredictions, 1, function(x) {
			if (x>0.5) {
				predictions[,i] = 2} 
			else {
				predictions[,i] = 1}
			})
		i <- i + 1
	}	

	meanpredictions <- apply(predictions, 1, function(x) {round((mean(x) + 0.001),0)})	
	numcorrect[j] <- sum(meanpredictions == mydata[rt[[j]],2])

	summary[(((j-1)*as.integer(65-p*65))+1):(((j-1)*as.integer(65-p*65))+as.integer(65-p*65)),1] <- j
	summary[(((j-1)*as.integer(65-p*65))+1):(((j-1)*as.integer(65-p*65))+as.integer(65-p*65)),2] <- as.character(mydata[rt[[(j)]],1])
	summary[(((j-1)*as.integer(65-p*65))+1):(((j-1)*as.integer(65-p*65))+as.integer(65-p*65)),3] <- mydata[rt[[(j)]],3]
	summary[(((j-1)*as.integer(65-p*65))+1):(((j-1)*as.integer(65-p*65))+as.integer(65-p*65)),4] <- mydata[rt[[(j)]],2]
	summary[(((j-1)*as.integer(65-p*65))+1):(((j-1)*as.integer(65-p*65))+as.integer(65-p*65)),5] <- meanpredictions
	
	cat("Number of correct classifications on iteration",j,"of",n,":",numcorrect[j], fill=TRUE)
	cat("Percent correct on iteration",j,"of",n,":",100*(numcorrect[j]/as.integer(65-p*65)),"%", fill=TRUE)
	cat("",fill=TRUE)

	percentcorrect[j] <- 100*(numcorrect[j]/as.integer(65-p*65))

	cat("Predicted categories for iteration",(j),":             ",meanpredictions, fill=TRUE)
	cat("Actual necrosis (as a percentage) for iteration",(j),":",mydata[rt[[(j)]],3], fill=TRUE)
	cat("Actual categories for iteration",(j),":                ",mydata[rt[[(j)]],2], fill=TRUE)
	cat("",fill=TRUE)
	j <- j + 1
}

summary[6] <- apply(summary, 1, function(x) {if (x[4] == x[5]) {x[6] <- "Yes"} else {x[6] <- "No"}})
cat("",fill=TRUE)
cat("Average percent correct ACROSS ALL ITERATIONS with",gg,"genes:",mean(percentcorrect),"%", fill=TRUE)
##cat("Standard deviation of prediction accuracy values:",sd(percentcorrect), fill=TRUE)
			
