# Supplementary material for: MicroRNA paraffin-based studies in osteosarcoma reveal reproducible independent prognostic profiles at 14q32
Source: Genome Med. 2013 Jan 22;5(1):2. doi: 10.1186/gm406 (PMC3706900; doi:10.1186/gm406)
Supplement: Additional file 5 — Script S3. Multivariate Chemoresponse Prediction Script. The R script used to run chemotherapy response prediction analysis using the multivariate modeling method described in the methods. [file gm406-S5.R]

##source("Multivariate method script.R")
library(Design)

##Read data
mydata <- read.csv("VSTQuantBiopsy33Var_2CATS_Names_NecrosisData.csv")
attach(mydata)

##Generate objects corresponding to a matrix of miRNA expression and the patient category
mydemo <- mydata[,c(1,2,3)]
mydata2 <- as.matrix(mydata[,-c(1,2,3)])

##Generate n random subsets of p percent of the total samples
n <- 500
p <- 0.9

##Generates matrix with numbers 1-65 then makes a dataframe which corresponds to this matrix
##Last command gives the samples NOT in the intersection of the random sample and the matrix containing all sample numbers
myint <- as.matrix(1:65)
my_frame <- data.frame(Sample=myint)

##NOTE for a different proportion of test/training sets may need to change "ceiling" argument
rs <- lapply(1:n, function(x,y,z) {return(as.matrix(sample(1:y,ceiling(y*z), replace=FALSE)))}, y=nrow(mydata2), z=p)
rt <- lapply(1:n, function(x) {return(as.matrix(my_frame[!(my_frame$Sample %in% rs[[x]]),]))})

##Perform ordinal logistic regression on miRNAs 1:i, adding one more miRNA to the model with each iteration
numcorrect <- c(1:n); numcorrect[1:n] <- 0
percentcorrect <- c(1:n)
summary <- as.data.frame(matrix(0,n*as.integer((1-p)*65,0),6))
names(summary) <- list("Iteration", "Sample ID", "Necrosis", "Category", "Predicted Category", "Correct")

for (j in 1:n) {

##	Generate models for each miRNA, screen by C-value, then add the next best miRNA to select the model with the highest C-value
	ologit <- apply(mydata2[rs[[j]],], 2, function(x, y) { options(datadist=NULL); ddist<<-datadist(x); options(datadist="ddist"); ologit <- lrm(y ~ x, na.action="na.pass"); options(datadist=NULL); return(ologit)}, y <- factor(mydemo[rs[[j]],"Category"],levels=1:2, ordered=TRUE))
	myc <- sapply(ologit, function(x,y) { return(x$stats[y]) }, y="C")
	names(myc) <- dimnames(mydata2)[[2]]
	a <- which(myc == max(myc), arr.ind=TRUE)[1]

##	x <- mydata2[rs[[j]],]
##	ddist <- datadist(mydata[rs[[j]],])
##	options(datadist='ddist')
##	ologit <- lrm(y ~ x[,c(names(a))], na.action=na.pass)
##	print(ologit)

	ologit <- apply(mydata2[rs[[j]],-c(which(colnames(mydata2)== names(a)))], 2, function(x, y) { options(datadist=NULL); ddist<<-datadist(x); options(datadist="ddist"); ologit <- lrm(y ~ x + mydata2[rs[[j]],c(names(a))], na.action="na.pass"); options(datadist=NULL); return(ologit)}, y <- factor(mydemo[rs[[j]],"Category"],levels=1:2, ordered=TRUE))
	myc <- sapply(ologit, function(x,y) { return(x$stats[y]) }, y="C")
	names(myc) <- dimnames(mydata2[,-c(which(colnames(mydata2)== names(a)))])[[2]]
	b <- which(myc == max(myc), arr.ind=TRUE)[1]

	x <- mydata2[rs[[j]],]
	ddist <- datadist(mydata[rs[[j]],])
	options(datadist='ddist')
	ologit <- lrm(y ~ x[,c(names(a),names(b))], na.action=na.pass)
	print(ologit)

##	ologit <- apply(mydata2[rs[[j]],-c((which(colnames(mydata2)== names(a))),(which(colnames(mydata2)== names(b))))], 2, function(x, y) { options(datadist=NULL); ddist<<-datadist(x); options(datadist="ddist"); ologit <- lrm(y ~ x + mydata2[rs[[j]],c(names(a),names(b))], na.action="na.pass"); options(datadist=NULL); return(ologit)}, y <- factor(mydemo[rs[[j]],"Category"],levels=1:2, ordered=TRUE))
##	myc <- sapply(ologit, function(x,y) { return(x$stats[y]) }, y="C")
##	names(myc) <- dimnames(mydata2[,-c((which(colnames(mydata2)== names(a))),(which(colnames(mydata2)== names(b))))])[[2]]
##	c <- which(myc == max(myc), arr.ind=TRUE)[1]

##	x <- mydata2[rs[[j]],]
##	ddist <- datadist(mydata[rs[[j]],])
##	options(datadist='ddist')
##	ologit <- lrm(y ~ x[,c(names(a),names(b),names(c))], na.action=na.pass)
##	print(ologit)

##	ologit <- apply(mydata2[rs[[j]],-c((which(colnames(mydata2)== names(a))),(which(colnames(mydata2)== names(b))),(which(colnames(mydata2)== names(c))))], 2, function(x, y) { options(datadist=NULL); ddist<<-datadist(x); options(datadist="ddist"); ologit <- lrm(y ~ x + mydata2[rs[[j]],c(names(a),names(b),names(c))], na.action="na.pass"); options(datadist=NULL); return(ologit)}, y <- factor(mydemo[rs[[j]],"Category"],levels=1:2, ordered=TRUE))
##	myc <- sapply(ologit, function(x,y) { return(x$stats[y]) }, y="C")
##	names(myc) <- dimnames(mydata2[,-c((which(colnames(mydata2)== names(a))),(which(colnames(mydata2)== names(b))),(which(colnames(mydata2)== names(c))))])[[2]]
##	d <- which(myc == max(myc), arr.ind=TRUE)[1]

##	x <- mydata2[rs[[j]],]
##	ddist <- datadist(mydata[rs[[j]],])
##	options(datadist='ddist')
##	ologit <- lrm(y ~ x[,c(names(a),names(b),names(c),names(d))], na.action=na.pass)
##	print(ologit)

##	ologit <- apply(mydata2[rs[[j]],-c((which(colnames(mydata2)== names(a))),(which(colnames(mydata2)== names(b))),(which(colnames(mydata2)== names(c))),(which(colnames(mydata2)== names(d))))], 2, function(x, y) { options(datadist=NULL); ddist<<-datadist(x); options(datadist="ddist"); ologit <- try(lrm(y ~ x + mydata2[rs[[j]],c(names(a),names(b),names(c),names(d))], na.action="na.pass"), silent=TRUE); for(iii in 1:length(ologit)){if(class(ologit[[iii]])[1]=="try-error"){ologit[[iii]] <- "NA"}; iii<-iii+1}; options(datadist=NULL); return(ologit)}, y <- factor(mydemo[rs[[j]],"Category"],levels=1:2, ordered=TRUE))
##	myc <- sapply(ologit, function(x,y) { if(class(x)[1]=="lrm"){return(x$stats[y]) }else{return(0)}}, y="C")
##	names(myc) <- dimnames(mydata2[,-c((which(colnames(mydata2)== names(a))),(which(colnames(mydata2)== names(b))),(which(colnames(mydata2)== names(c))),(which(colnames(mydata2)== names(d))))])[[2]]
##	e <- which(myc == max(myc), arr.ind=TRUE)[1]

##	x <- mydata2[rs[[j]],]
##	ddist <- datadist(mydata[rs[[j]],])
##	options(datadist='ddist')
##	ologit <- lrm(y ~ x[,c(names(a),names(b),names(c),names(d),names(e))], na.action=na.pass)
##	print(ologit)

##	ologit <- apply(mydata2[rs[[j]],-c((which(colnames(mydata2)== names(a))),(which(colnames(mydata2)== names(b))),(which(colnames(mydata2)== names(c))),(which(colnames(mydata2)== names(d))),(which(colnames(mydata2)== names(e))))], 2, function(x, y) { options(datadist=NULL); ddist<<-datadist(x); options(datadist="ddist"); ologit <- try(lrm(y ~ x + mydata2[rs[[j]],c(names(a),names(b),names(c),names(d),names(e))], na.action="na.pass"), silent=TRUE); for(iii in 1:length(ologit)){if(class(ologit[[iii]])[1]=="try-error"){ologit[[iii]] <- "NA"}; iii<-iii+1}; options(datadist=NULL); return(ologit)}, y <- factor(mydemo[rs[[j]],"Category"],levels=1:2, ordered=TRUE))
##	myc <- sapply(ologit, function(x,y) { if(class(x)[1]=="lrm"){return(x$stats[y]) }else{return(0)}}, y="C")
##	names(myc) <- dimnames(mydata2[,-c((which(colnames(mydata2)== names(a))),(which(colnames(mydata2)== names(b))),(which(colnames(mydata2)== names(c))),(which(colnames(mydata2)== names(d))),(which(colnames(mydata2)== names(e))))])[[2]]
##	f <- which(myc == max(myc), arr.ind=TRUE)[1]

##	x <- mydata2[rs[[j]],]
##	ddist <- datadist(mydata[rs[[j]],])
##	options(datadist='ddist')
##	ologit <- lrm(y ~ x[,c(names(a),names(b),names(c),names(d),names(e),names(f))], na.action=na.pass)
##	print(ologit)

##	ologit <- apply(mydata2[rs[[j]],-c((which(colnames(mydata2)== names(a))),(which(colnames(mydata2)== names(b))),(which(colnames(mydata2)== names(c))),(which(colnames(mydata2)== names(d))),(which(colnames(mydata2)== names(e))),(which(colnames(mydata2)== names(f))))], 2, function(x, y) { options(datadist=NULL); ddist<<-datadist(x); options(datadist="ddist"); ologit <- try(lrm(y ~ x + mydata2[rs[[j]],c(names(a),names(b),names(c),names(d),names(e),names(f))], na.action="na.pass"), silent=TRUE); for(iii in 1:length(ologit)){if(class(ologit[[iii]])[1]=="try-error"){ologit[[iii]] <- "NA"}; iii<-iii+1}; options(datadist=NULL); return(ologit)}, y <- factor(mydemo[rs[[j]],"Category"],levels=1:2, ordered=TRUE))
##	myc <- sapply(ologit, function(x,y) { if(class(x)[1]=="lrm"){return(x$stats[y]) }else{return(0)}}, y="C")
##	names(myc) <- dimnames(mydata2[,-c((which(colnames(mydata2)== names(a))),(which(colnames(mydata2)== names(b))),(which(colnames(mydata2)== names(c))),(which(colnames(mydata2)== names(d))),(which(colnames(mydata2)== names(e))),(which(colnames(mydata2)== names(f))))])[[2]]
##	g <- which(myc == max(myc), arr.ind=TRUE)[1]

##	x <- mydata2[rs[[j]],]
##	ddist <- datadist(mydata[rs[[j]],])
##	options(datadist='ddist')
##	ologit <- lrm(y ~ x[,c(names(a),names(b),names(c),names(d),names(e),names(f),names(g))], na.action=na.pass)
##	print(ologit)

##	ologit <- apply(mydata2[rs[[j]],-c((which(colnames(mydata2)== names(a))),(which(colnames(mydata2)== names(b))),(which(colnames(mydata2)== names(c))),(which(colnames(mydata2)== names(d))),(which(colnames(mydata2)== names(e))),(which(colnames(mydata2)== names(f))),(which(colnames(mydata2)== names(g))))], 2, function(x, y) { options(datadist=NULL); ddist<<-datadist(x); options(datadist="ddist"); ologit <- try(lrm(y ~ x + mydata2[rs[[j]],c(names(a),names(b),names(c),names(d),names(e),names(f),names(g))], na.action="na.pass"), silent=TRUE); for(iii in 1:length(ologit)){if(class(ologit[[iii]])[1]=="try-error"){ologit[[iii]] <- "NA"}; iii<-iii+1}; options(datadist=NULL); return(ologit)}, y <- factor(mydemo[rs[[j]],"Category"],levels=1:2, ordered=TRUE))
##	myc <- sapply(ologit, function(x,y) { if(class(x)[1]=="lrm"){return(x$stats[y]) }else{return(0)}}, y="C")
##	names(myc) <- dimnames(mydata2[,-c((which(colnames(mydata2)== names(a))),(which(colnames(mydata2)== names(b))),(which(colnames(mydata2)== names(c))),(which(colnames(mydata2)== names(d))),(which(colnames(mydata2)== names(e))),(which(colnames(mydata2)== names(f))),(which(colnames(mydata2)== names(g))))])[[2]]
##	h <- which(myc == max(myc), arr.ind=TRUE)[1]

##	x <- mydata2[rs[[j]],]
##	ddist <- datadist(mydata[rs[[j]],])
##	options(datadist='ddist')
##	ologit <- lrm(y ~ x[,c(names(a),names(b),names(c),names(d),names(e),names(f),names(g),names(h))], na.action=na.pass)
##	print(ologit)

##	ologit <- apply(mydata2[rs[[j]],-c((which(colnames(mydata2)== names(a))),(which(colnames(mydata2)== names(b))),(which(colnames(mydata2)== names(c))),(which(colnames(mydata2)== names(d))),(which(colnames(mydata2)== names(e))),(which(colnames(mydata2)== names(f))),(which(colnames(mydata2)== names(g))),(which(colnames(mydata2)== names(h))))], 2, function(x, y) { options(datadist=NULL); ddist<<-datadist(x); options(datadist="ddist"); ologit <- try(lrm(y ~ x + mydata2[rs[[j]],c(names(a),names(b),names(c),names(d),names(e),names(f),names(g),names(h))], na.action="na.pass"), silent=TRUE); for(iii in 1:length(ologit)){if(class(ologit[[iii]])[1]=="try-error"){ologit[[iii]] <- "NA"}; iii<-iii+1}; options(datadist=NULL); return(ologit)}, y <- factor(mydemo[rs[[j]],"Category"],levels=1:2, ordered=TRUE))
##	myc <- sapply(ologit, function(x,y) { if(class(x)[1]=="lrm"){ return(x$stats[y]) }else{return(0)}}, y="C")
##	names(myc) <- dimnames(mydata2[,-c((which(colnames(mydata2)== names(a))),(which(colnames(mydata2)== names(b))),(which(colnames(mydata2)== names(c))),(which(colnames(mydata2)== names(d))),(which(colnames(mydata2)== names(e))),(which(colnames(mydata2)== names(f))),(which(colnames(mydata2)== names(g))),(which(colnames(mydata2)== names(h))))])[[2]]
##	ii <- which(myc == max(myc), arr.ind=TRUE)[1]

##	x <- mydata2[rs[[j]],]
##	ddist <- datadist(mydata[rs[[j]],])
##	options(datadist='ddist')
##	ologit <- lrm(y ~ x[,c(names(a),names(b),names(c),names(d),names(e),names(f),names(g),names(h),names(ii))], na.action=na.pass)
##	print(ologit)

##	ologit <- apply(mydata2[rs[[j]],-c((which(colnames(mydata2)== names(a))),(which(colnames(mydata2)== names(b))),(which(colnames(mydata2)== names(c))),(which(colnames(mydata2)== names(d))),(which(colnames(mydata2)== names(e))),(which(colnames(mydata2)== names(f))),(which(colnames(mydata2)== names(g))),(which(colnames(mydata2)== names(h))),(which(colnames(mydata2)== names(ii))))], 2, function(x, y) { options(datadist=NULL); ddist<<-datadist(x); options(datadist="ddist"); ologit <- try(lrm(y ~ x + mydata2[rs[[j]],c(names(a),names(b),names(c),names(d),names(e),names(f),names(g),names(h),names(ii))], na.action="na.pass"), silent=TRUE); for(iii in 1:length(ologit)){if(class(ologit[[iii]])[1]=="try-error"){ologit[[iii]] <- "NA"}; iii<-iii+1}; options(datadist=NULL); return(ologit)}, y <- factor(mydemo[rs[[j]],"Category"],levels=1:2, ordered=TRUE))
##	myc <- sapply(ologit, function(x,y) { if(class(x)[1]=="lrm"){return(x$stats[y]) }else{return(0)}}, y="C")
##	names(myc) <- dimnames(mydata2[,-c((which(colnames(mydata2)== names(a))),(which(colnames(mydata2)== names(b))),(which(colnames(mydata2)== names(c))),(which(colnames(mydata2)== names(d))),(which(colnames(mydata2)== names(e))),(which(colnames(mydata2)== names(f))),(which(colnames(mydata2)== names(g))),(which(colnames(mydata2)== names(h))),(which(colnames(mydata2)== names(ii))))])[[2]]
##	jj <- which(myc == max(myc), arr.ind=TRUE)[1]

##	x <- mydata2[rs[[j]],]
##	ddist <- datadist(mydata[rs[[j]],])
##	options(datadist='ddist')
##	ologit <- lrm(y ~ x[,c(names(a),names(b),names(c),names(d),names(e),names(f),names(g),names(h),names(ii),names(jj))], na.action=na.pass)
##	print(ologit)

##	Get predictions and return number correct
##	Generate an object corresponding to the test set in the original data

	x <- mydata2[rt[[j]], ,drop=FALSE]
	ddist <- datadist(mydata[rt[[j]], ,drop=FALSE])
	options(datadist='ddist')

	testset <- data.frame(mydata[rt[[j]],,drop=FALSE])
	testset$predicted <- predict(ologit, newdata=testset, type="fitted.ind")
	testsetpredictions <- data.frame(testset[,ncol(testset)])

	predictions <- apply(testsetpredictions, 1, function(x) {if(x>0.5) {predictions = 2} else {predictions = 1}})
	numcorrect[j] <- sum(predictions == mydata[rt[[j]],2])

	summary[(((j-1)*as.integer(65-p*65))+1):(((j-1)*as.integer(65-p*65))+as.integer(65-p*65)),1] <- j
	summary[(((j-1)*as.integer(65-p*65))+1):(((j-1)*as.integer(65-p*65))+as.integer(65-p*65)),2] <- as.character(mydata[rt[[(j)]],1])
	summary[(((j-1)*as.integer(65-p*65))+1):(((j-1)*as.integer(65-p*65))+as.integer(65-p*65)),3] <- mydata[rt[[(j)]],3]
	summary[(((j-1)*as.integer(65-p*65))+1):(((j-1)*as.integer(65-p*65))+as.integer(65-p*65)),4] <- mydata[rt[[(j)]],2]
	summary[(((j-1)*as.integer(65-p*65))+1):(((j-1)*as.integer(65-p*65))+as.integer(65-p*65)),5] <- predictions

	cat("Number of correct classifications on iteration",j,"of",n,":",numcorrect[j], fill=TRUE)
	cat("Percent correct on iteration",j,"of",n,":",100*(numcorrect[j]/as.integer(65-p*65)),"%", fill=TRUE)
	cat("",fill=TRUE)

	percentcorrect[j] <- 100*(numcorrect[j]/as.integer(65-p*65))

	cat("Predicted categories for iteration",(j),":",predictions, fill=TRUE)
	cat("Actual necrosis (as a percentage) for iteration",(j),":",mydata[rt[[(j)]],3], fill=TRUE)
	cat("Actual categories for iteration",(j),":   ",testset[,2], fill=TRUE)
	j <- j + 1
}

summary[6] <- apply(summary, 1, function(x) {if (x[4] == x[5]) {x[6] <- "Yes"} else {x[6] <- "No"}})
cat("",fill=TRUE)
cat("Average percent correct ACROSS ALL ITERATIONS:",100*(mean(numcorrect)/as.integer(65-p*65)),"%", fill=TRUE)
cat("Standard deviation of prediction accuracy values:",sd(percentcorrect), fill=TRUE)
