# Supplementary material for: MicroRNA paraffin-based studies in osteosarcoma reveal reproducible independent prognostic profiles at 14q32
Source: Genome Med. 2013 Jan 22;5(1):2. doi: 10.1186/gm406 (PMC3706900; doi:10.1186/gm406)
Supplement: Additional file 6 — Table S2. mRNAs associated with recurrence. mRNAs significantly associated with recurrence at the 0.05 level are shown along with FDR, a P-value based on random permutations of the data, and a univariate HR. [file gm406-S6.XLS]

## Sheet: mRNAs
Genes Associated with Recurrence
Gene symbol	Parametric p-value	FDR	Permutation p-value	Hazard Ratio
NEU4	0.0016772	0.964	0.0021	1.56
AKAP8L	0.0051045	0.964	0.0022	1.669
F7	0.0096848	0.964	0.0079	1.459
AEBP1	0.011067	0.964	0.0102	1.66
CAPNS1	0.0114763	0.964	0.0096	1.464
SCARNA11	0.0121579	0.964	0.0097	1.542
SCARNA6	0.0125659	0.964	0.013	1.451
OSBPL1A	0.0128303	0.964	0.0112	1.462
CD79B	0.0139672	0.964	0.0165	1.575
MYST3	0.0142861	0.964	0.0136	0.617
SLC5A6	0.0144626	0.964	0.0114	1.453
COMP	0.015902	0.964	0.0131	1.315
FAM69B	0.0179197	0.964	0.0145	1.56
RCN3	0.0185288	0.964	0.0166	1.657
FCGBP	0.0202857	0.964	0.0214	1.551
SNORA22	0.0204629	0.964	0.016	1.489
HIPK3	0.02063	0.964	0.0181	1.343
ATMIN	0.0218483	0.964	0.0193	1.43
GAGE12B	0.0228168	0.964	0.0191	0.756
SHANK3	0.0232705	0.964	0.0203	1.45
CTSA	0.0238898	0.964	0.0183	1.352
LAMC3	0.0247447	0.964	0.0219	1.511
CCDC85A	0.0252568	0.964	0.0218	1.373
IDH3A	0.0260225	0.964	0.0293	0.485
ACAN	0.0260752	0.964	0.0274	1.296
SEMA6A	0.0269732	0.964	0.0254	1.529
BOC	0.0272655	0.964	0.0236	1.355
TMEM119	0.0277238	0.964	0.0246	1.292
SPON1	0.0284195	0.964	0.0231	1.327
ENOPH1	0.02842	0.964	0.0271	0.619
ROR2	0.0288809	0.964	0.0273	1.394
YTHDC2	0.0294243	0.964	0.023	1.476
MSLN	0.0308974	0.964	0.0281	1.332
GAGE12C	0.0311726	0.964	0.0304	0.778
CLSTN1	0.0312492	0.964	0.0301	1.402
CYP4V2	0.0313594	0.964	0.0338	1.399
GAP43	0.0328641	0.964	0.0358	0.572
DIO3OS	0.0347853	0.964	0.0286	1.306
SNORD46	0.0352055	0.964	0.0327	1.418
RECK	0.0353974	0.964	0.0343	1.438
SLC27A1	0.0359576	0.964	0.0328	1.381
FAM133A	0.037914	0.964	0.0353	0.782
YIF1B	0.0380505	0.964	0.0352	1.427
GPR116	0.0381428	0.964	0.0364	1.491
HOXA3	0.0381996	0.964	0.0364	1.438
KIRREL	0.0386407	0.964	0.0395	1.349
GAGE2B	0.0387015	0.964	0.037	0.763
C20ORF186	0.0400512	0.964	0.0341	1.282
CCNC	0.0409298	0.964	0.0386	1.374
PDE4DIP	0.0410157	0.964	0.0421	0.332
CNOT3	0.0413792	0.964	0.0422	0.695
UTS2D	0.0416393	0.964	0.0377	0.528
FRYL	0.0419043	0.964	0.0376	1.308
MMP3	0.0428974	0.964	0.0398	1.316
MRPL48	0.043104	0.964	0.0449	0.529
LYAR	0.0431063	0.964	0.0406	1.422
FLJ36070	0.0436366	0.964	0.0407	1.306
PLCD4	0.0440295	0.964	0.0447	1.376
MFAP5	0.0441327	0.964	0.0432	1.307
PPP2CB	0.0458396	0.964	0.0469	1.323
TNFRSF13C	0.0460857	0.964	0.0439	0.534
VCY	0.0461737	0.964	0.0525	0.551
PNPLA7	0.0462385	0.964	0.0446	1.322
RAB23	0.0465277	0.964	0.0475	0.687
NCSTN	0.0465277	0.964	0.0438	1.353
ERF	0.0491974	0.964	0.0494	0.63
