# Supplementary material for: MicroRNA paraffin-based studies in osteosarcoma reveal reproducible independent prognostic profiles at 14q32
Source: Genome Med. 2013 Jan 22;5(1):2. doi: 10.1186/gm406 (PMC3706900; doi:10.1186/gm406)
Supplement: Additional file 7 — Table S3. mRNAs associated with survival. mRNAs significantly associated with survival at the 0.05 level are shown along with FDR, a P-value based on random permutations of the data, and a univariate HR. [file gm406-S7.XLS]

## Sheet: Sheet1
Genes Associated with Survival
Gene symbol	Parametric p-value	FDR	Permutation p-value	Hazard Ratio
GAMT	0.0069422	0.925	0.0038	1.774
BRD4	0.008779	0.925	0.0038	1.844
C18ORF45	0.0090656	0.925	0.0047	2.752
TSC2	0.0104116	0.925	0.0073	1.629
JPH1	0.0148971	0.925	0.0089	1.469
PARP3	0.0164811	0.925	0.014	1.726
F7	0.0171713	0.925	0.0113	1.547
CCNC	0.018522	0.925	0.0108	1.661
GABPA	0.0194643	0.925	0.0151	1.833
CLYBL	0.0210376	0.925	0.0157	1.563
IDH2	0.0221757	0.925	0.018	1.707
NCAPG	0.0228308	0.925	0.0268	0.432
RECK	0.0229259	0.925	0.0154	1.998
CACNA2D3	0.0230731	0.925	0.0149	1.887
RP9P	0.0261064	0.925	0.0159	1.796
CKM	0.026979	0.925	0.0272	1.406
YIF1B	0.0274643	0.925	0.016	1.655
SCARNA11	0.0296988	0.925	0.0272	1.697
IGDCC3	0.0313771	0.925	0.0265	1.7
PPP2CB	0.0326454	0.925	0.0296	1.435
AKAP8L	0.0336784	0.925	0.0267	1.738
CD3D	0.0341737	0.925	0.0267	1.524
OSBPL1A	0.0345453	0.925	0.0239	1.593
COX15	0.0345833	0.925	0.0237	1.552
PDGFRA	0.0352106	0.925	0.0284	1.435
LRRFIP2	0.0387794	0.925	0.0402	1.501
SHANK3	0.0401094	0.925	0.0272	1.591
FLJ42957	0.0404028	0.925	0.0328	1.372
ADCY4	0.0431257	0.925	0.0413	1.439
SMTN	0.043604	0.925	0.04	1.476
WDR22	0.0441929	0.925	0.035	2.662
KLF10	0.0448952	0.925	0.04	1.498
ACAN	0.0461623	0.925	0.0394	1.348
RCN3	0.0476142	0.925	0.0409	1.901
IL11RA	0.0488419	0.925	0.0379	2.102
APITD1	0.0489091	0.925	0.0427	0.401
PLCD4	0.0489626	0.925	0.0479	1.683
MRC2	0.0490741	0.925	0.0446	1.861
