# Supplementary material for: MicroRNA paraffin-based studies in osteosarcoma reveal reproducible independent prognostic profiles at 14q32
Source: Genome Med. 2013 Jan 22;5(1):2. doi: 10.1186/gm406 (PMC3706900; doi:10.1186/gm406)
Supplement: Additional file 9 — Table S4. mRNAs differentially expressed across the good and poor prognostic groups. mRNAs significantly differentially expressed across the good and poor prognostic groups at the 0.05 level are shown along with FDR, a P-value based on random permutations of the data, and fold change. [file gm406-S9.XLS]

## Sheet: Differentially-expressed genes
Genes differentially expressed across the good and poor prognostic groups
Parametric p-value	FDR	Permutation p-value	Geom mean of intensities in class 1	Geom mean of intensities in class 2	Fold-change	UniqueID	Symbol
2.86e-05	0.00503	< 1e-07	1500.58	8106.49	0.19	ILMN_2285490	PPIL3
0.0008495	0.0748	0.0003	349.65	1251.92	0.28	ILMN_1682592	IL19
0.0019648	0.115	0.0019	419.53	1466.43	0.29	ILMN_1738971	USP54
0.0033503	0.124	0.0039	809.22	2251.58	0.36	ILMN_2110206	GNPTAB
0.0040526	0.124	0.0021	281.5	823.64	0.34	ILMN_3249372	ZNF843
0.0052608	0.124	0.0033	529.34	1359.26	0.39	ILMN_2310019	ZNF565
0.0053585	0.124	0.0044	324.1	932.23	0.35	ILMN_2153936	FAM9B
0.0056264	0.124	0.0055	4782.63	1605.16	2.98	ILMN_1749838	MZF1
0.0072641	0.137	0.0063	334.92	961.15	0.35	ILMN_2350801	SLC25A29
0.0081051	0.137	0.0097	1195.98	488.04	2.45	ILMN_1674551	SMAD5
0.0085813	0.137	0.0088	1046.21	3153.36	0.33	ILMN_2149400	SPC25
0.0114444	0.157	0.0102	8761.72	3450.25	2.54	ILMN_1676563	HTRA1
0.0115667	0.157	0.0058	250.93	609.7	0.41	ILMN_1674967	TSGA10
0.0133821	0.168	0.0089	33451.9	13848.9	2.42	ILMN_1743911	SLC25A39
0.0157328	0.185	0.0135	573.11	1316.96	0.44	ILMN_2235975	FXYD5
0.0173732	0.191	0.0185	1174.17	436.1	2.69	ILMN_1692938	PSAT1
0.0187066	0.194	0.0182	12766.6	4392.81	2.91	ILMN_1685433	COL8A1
0.0202262	0.197	0.0189	10886.4	3844.89	2.83	ILMN_1760256	RBM22
0.021291	0.197	0.0221	665.91	1519.62	0.44	ILMN_1722492	DUSP19
0.0288933	0.254	0.0282	2792.12	938.77	2.97	ILMN_1796417	ASNS
0.0315175	0.264	0.0304	1250.86	556.38	2.25	ILMN_1722953	USP47
0.0335827	0.269	0.0341	7870.44	3270.24	2.41	ILMN_1718972	MFSD3
0.0356829	0.273	0.0364	653.81	1372.88	0.48	ILMN_3241626	QRFPR
0.0386089	0.274	0.0406	3833.29	1707.22	2.25	ILMN_1757384	RAN
0.0395647	0.274	0.039	486.99	1023.95	0.48	ILMN_1729713	RAB23
0.0405178	0.274	0.0354	345.29	732.19	0.47	ILMN_1708534	PAX8
0.0421253	0.275	0.0427	360.24	723.84	0.5	ILMN_2381945	FGA
0.0466881	0.287	0.0472	1745.82	829.94	2.1	ILMN_1749639	PDE4DIP
