# Supplementary material for: MicroRNA paraffin-based studies in osteosarcoma reveal reproducible independent prognostic profiles at 14q32
Source: Genome Med. 2013 Jan 22;5(1):2. doi: 10.1186/gm406 (PMC3706900; doi:10.1186/gm406)
Supplement: Additional file 14 — Table S5. miRNAs and mRNAs associated with chemosensitivity. miRNAs and mRNAs univariately significant at the 0.05 level are shown along with regression statistics. The stability of these top-ranking associated features is reported as a fraction of random subsets of the data in which the highly ranked feature remains highly ranked. [file gm406-S14.XLS]

## Sheet: Sheet1
miRNA	P-value	C-value	Coefficient	Odds Ratio			Gene	P-value	C-value	Coefficient	Odds Ratio
HS_86	0.00489234	0.715533	1.72446	2.83586			CHAD	0.0117442	0.771014	-0.546166	0.176683
hsa-miR-549	0.00753992	0.681985	-0.581982	0.274681			BOC	0.0156539	0.74058	-0.509546	0.13586
HS_282	0.00787706	0.690717	0.975245	2.84062			HIST1H2BJ	0.0160232	0.730435	0.519826	6.57222
HS_73.1	0.0148487	0.755974	1.2588	2.08798			CLDN5	0.0177593	0.743478	-0.392771	0.264147
solexa-826-1288	0.0159332	0.665441	0.703043	2.51139			PILRA	0.0190533	0.753623	0.525552	5.03601
HS_37	0.017219	0.681526	1.62694	2.01807			ACAN	0.0274214	0.730435	-0.502549	0.204294
hsa-miR-591	0.0179139	0.674173	1.187	2.20034			SMTN	0.0278312	0.731884	-0.625511	0.226261
hsa-miR-507	0.0193999	0.710478	1.7831	2.03072			C20ORF186	0.0295597	0.7	-0.432395	0.223637
solexa-9124-90	0.0208893	0.650735	-1.54837	0.449918			RPL6	0.0322645	0.715942	0.48481	3.39269
hsa-miR-189-9.1	0.0215292	0.661305	-1.42475	0.409435			BRD4	0.0328661	0.707246	-0.464931	0.282382
HS_19	0.0225525	0.651195	0.644692	1.81438			RTN4	0.0332498	0.650725	0.600975	3.30756
hsa-miR-572	0.0300045	0.660386	0.554639	1.84471			TMEM118	0.0340667	0.685507	0.518427	3.59966
hsa-miR-519b-3p	0.0313553	0.65671	1.14396	2.60242			ASB3	0.0342633	0.702899	-0.493982	0.307788
hsa-miR-1259	0.0325159	0.605699	-1.41543	0.481633			CD163	0.0342933	0.672464	0.507337	4.22861
hsa-miR-320d,hsa-miR-320b,hsa-miR-320a,hsa-miR-320c	0.0327507	0.638787	-1.46367	0.457151			PLCD4	0.0353654	0.702899	-0.53362	0.396899
hsa-miR-125b	0.0398751	0.628676	-0.927171	0.493387			FLJ40504	0.0355898	0.728986	0.538513	3.35027
hsa-let-7b*	0.0415815	0.653493	-0.623045	0.448988			SORBS1	0.0370502	0.721739	-0.61754	0.302238
HS_193	0.0421966	0.632812	-0.415719	0.390429			ZNF841	0.0373914	0.7	-0.465807	0.329585
hsa-miR-17-5p-9.1	0.0427017	0.647518	0.572447	2.05966			JUN	0.0377803	0.672464	-0.489404	0.316578
hsa-miR-370	0.0440591	0.633272	-0.691359	0.457324			SNORA77	0.0384637	0.701449	-0.560574	0.251155
hsa-miR-30a	0.0449659	0.632353	1.24388	1.95314			RECK	0.0438126	0.721739	-0.447336	0.386114
hsa-miR-568	0.0457007	0.693934	-1.96248	0.565931			CMTM4	0.046732	0.694203	-0.535126	0.237771
HS_25	0.0457788	0.602941	1.13505	1.86027			SLC38A10	0.048665	0.663768	0.408022	2.9765
hsa-miR-564	0.046022	0.611673	1.05759	1.67209			SLC16A9	0.0488628	0.694203	-0.355305	0.31714
hsa-miR-589	0.04855	0.691636	-1.445	0.542033			SYT11	0.049708	0.731884	-0.372818	0.308398
hsa-miR-490-5p	0.0488667	0.555147	-1.78079	0.633148			IGDCC3	0.0499468	0.701449	-0.385346	0.372574
solexa-4793-177	0.0498526	0.62454	0.797968	2.00485
miRNA	Fraction	of random splits of 90% of data in which miRNA is in top 10 by c-value					Gene	Fraction
HS_73.1	1						CHAD	1
hsa-miR-892b	0.99						CLDN5	0.96
HS_86	0.993						BOC	0.99
hsa-miR-507	0.968						SYT11	0.92
hsa-miR-568	0.829						HIST1H2BJ	0.78
hsa-miR-589	0.795						ACAN	0.91
HS_282	0.796						IGDCC3	0.39
hsa-miR-549	0.626						C20ORF186	0.5
HS_37	0.595						GYPC	0.37
hsa-miR-591	0.44						SLC16A9	0.41
