# Supplementary material for: MicroRNA paraffin-based studies in osteosarcoma reveal reproducible independent prognostic profiles at 14q32
Source: Genome Med. 2013 Jan 22;5(1):2. doi: 10.1186/gm406 (PMC3706900; doi:10.1186/gm406)
Supplement: Additional file 16 — Table S6. miRNA expression profile changes following chemotherapy. These miRNAs were found to be significantly differentially expressed at the 0.001 level between paired, pre- and post-chemotherapy tumor samples. [file gm406-S16.XLS]

## Sheet: miRNA
miRNAs differentially expressed before and after chemotherapy treatment
miRNA	Parametric P-value	FDR	Permutation P-value	Ratio (Biopsy/Resection)
hsa-miR-141	2.2e-06	0.00092	< 1e-07	0.3
hsa-miR-424*	2.4e-06	0.00092	< 1e-07	1.93
hsa-miR-1293	8.1e-06	0.00207	< 1e-07	0.23
hsa-miR-454	2.83e-05	0.00412	0.0001	2.15
HS_192.1	3.13e-05	0.00412	0.0001	3.41
hsa-miR-18b	3.54e-05	0.00412	< 1e-07	1.8
hsa-miR-130b	3.93e-05	0.00412	< 1e-07	2.74
hsa-miR-181a-2*	4.3e-05	0.00412	< 1e-07	1.97
hsa-miR-801:9.1	7.14e-05	0.00434	< 1e-07	1.75
hsa-miR-423-3p	7.3e-05	0.00434	< 1e-07	2.22
HS_240	7.94e-05	0.00434	0.0001	0.19
hsa-miR-17	9.11e-05	0.00434	0.0001	1.84
hsa-miR-218	9.53e-05	0.00434	0.0001	2.75
HS_44.1	0.0001005	0.00434	< 1e-07	1.48
hsa-miR-15b	0.0001049	0.00434	0.0001	1.94
hsa-miR-224	0.0001131	0.00434	0.0002	3.26
hsa-miR-203	0.0001214	0.00434	0.0003	0.33
hsa-miR-371-5p	0.0001231	0.00434	< 1e-07	0.56
hsa-miR-1285	0.0001241	0.00434	0.0002	2.61
hsa-miR-542-5p	0.0001252	0.00434	0.0002	2.05
hsa-miR-503	0.0001255	0.00434	0.0002	2.92
hsa-miR-520a-5p	0.0001262	0.00434	0.0001	0.34
hsa-miR-452*:9.1	0.0001381	0.00434	0.0002	1.83
hsa-miR-502-3p,hsa-miR-500*	0.0001411	0.00434	0.0001	2.12
hsa-miR-501-3p	0.0001418	0.00434	0.0001	1.94
hsa-miR-299-3p	0.0001532	0.00434	< 1e-07	0.68
hsa-miR-1290	0.0001541	0.00434	0.0003	0.61
hsa-miR-205	0.0001585	0.00434	0.0002	0.29
hsa-miR-186	0.0001728	0.00457	0.0001	2.18
hsa-miR-1236	0.0001852	0.00473	0.0003	0.35
HS_70	0.0001948	0.00482	0.0003	0.71
hsa-miR-181c	0.0002117	0.00494	0.0002	2.47
hsa-miR-103	0.0002125	0.00494	0.0001	2.36
hsa-miR-339-5p	0.00023	0.00513	0.0002	2.04
hsa-miR-548d-5p	0.0002362	0.00513	0.0002	1.46
hsa-miR-637	0.0002411	0.00513	0.0001	0.36
hsa-miR-200a	0.0002477	0.00513	0.0002	0.36
hsa-let-7g	0.0003036	0.00604	< 1e-07	1.61
hsa-miR-331-3p	0.000307	0.00604	0.0005	2.2
hsa-miR-1201	0.00034	0.00652	0.0007	3.29
hsa-miR-106b	0.0003511	0.00657	0.0005	2
solexa-3277-272	0.0003732	0.00682	0.0002	3.31
hsa-miR-576-5p	0.0004168	0.00743	0.0007	1.86
hsa-miR-664	0.0004743	0.00827	0.0006	1.93
hsa-miR-200c	0.0004881	0.00831	0.0006	0.41
hsa-miR-628-3p	0.0004986	0.00831	0.0006	1.73
hsa-miR-450b-5p	0.0005201	0.00849	0.0005	2.01
hsa-miR-1248	0.0005619	0.00898	0.0006	2.28
hsa-miR-92b*	0.000631	0.00937	0.0003	0.54
hsa-miR-766	0.0006384	0.00937	0.0008	1.55
hsa-miR-585	0.0006541	0.00937	0.0006	1.37
solexa-499-2217	0.0006545	0.00937	0.0009	1.37
HS_32	0.0006641	0.00937	0.001	0.63
hsa-let-7d	0.0006683	0.00937	0.0001	2.32
hsa-miR-545*	0.0006716	0.00937	0.0006	1.39
hsa-miR-374b	0.0007202	0.00947	0.0013	2.41
hsa-miR-15b*	0.0007331	0.00947	0.0008	1.68
hsa-miR-122	0.0007368	0.00947	0.001	0.35
HS_108.1	0.0007391	0.00947	0.0005	2.23
hsa-miR-129-3p	0.0007429	0.00947	0.0007	0.44
hsa-miR-616*	0.000753	0.00947	< 1e-07	1.33
hsa-miR-542-3p	0.000773	0.00956	0.0009	1.9
hsa-miR-132	0.0008127	0.00975	0.0005	1.81
hsa-miR-891a	0.0008188	0.00975	0.0017	0.65
hsa-let-7i	0.0008259	0.00975	< 1e-07	1.6
solexa-51-13984	0.0008967	0.0104	0.0019	2.33
hsa-miR-210	0.0009254	0.0106	0.0006	2.13
hsa-miR-624*	0.0009412	0.0106	0.0004	1.4
hsa-miR-1273	0.0009798	0.0108	0.0009	2.29
hsa-miR-650	0.0009874	0.0108	0.0012	0.63
